# Supplementary material for: Ablation of Slc26a6 Mitigates Myocardial Ischemia/Reperfusion Injury
Source: Biomedicines. 2025 Nov 25;13(12):2874. doi: 10.3390/biomedicines13122874 (PMC12730430; doi:10.3390/biomedicines13122874)
Supplement: Supplementary file 1 [file biomedicines-13-02874-s001.zip]

Archive with 1 entries (1 files):
- biomedicines-3938042-supplementary.pdf
